# Supplementary material for: Graptopetalum paraguayense Extract Ameliorates Proteotoxicity in Aging and Age-Related Diseases in Model Systems
Source: Nutrients. 2021 Nov 29;13(12):4317. doi: 10.3390/nu13124317 (PMC8706064; doi:10.3390/nu13124317)
Supplement: Supplementary file 1 [file nutrients-13-04317-s001.zip]

Archive with 1 entries (1 files):
- nutrients-1441327-supplementary.pdf
